# Supplementary material for: Nutritionally Improved Traditional Recipes and Fortified Infant Flours to Increase the Nutritional and Energy Intake in 6–11-Month-Old Infants in Rural Niger: A Randomized Controlled Trial
Source: Nutrients. 2026 Jun 29;18(13):2117. doi: 10.3390/nu18132117 (PMC13363320; doi:10.3390/nu18132117)
Supplement: Supplementary file 1 [file nutrients-18-02117-s001.zip]

Archive with 1 entries (1 files):
- nutrients-4354942-supplementary.pdf
